# Supplementary material for: Lactate supports Treg function and immune balance via MGAT1 effects on N-glycosylation in the mitochondria
Source: J Clin Invest. 2024 Sep 12;134(20):e175897. doi: 10.1172/JCI175897 (PMC11473165; doi:10.1172/JCI175897)
Supplement: Supporting data values [file jci-134-175897-s171.xlsx]

## Sheet: Fig.1A
	TregN					TregN + Lac					TregM					TregM + Lac
Day0	1	1	1	1	1	1	1	1	1	1	1	1	1	1	1	1	1	1	1	1
Day5	6.4	6.4	4.8	5.3	6.9	6	6.2	8.4	6.7	7.3	2.4	6.4	6.4	3.5	4.7	1.4	6.4	7.6	5.7	5.5
Day7	12	16.2	12.5	11.7	12.8	12.6	18.6	19.2	17.8	19.5	7	13.8	8.4	8.2	7.3	12.4	19.2	16.1	12	9.8

## Sheet: Fig.1B
Rel. Exp (normailized to Control)
TregN	TregN + Lac	TregM	TregM + Lac
100	105	100	177
100	115	100	139
100	154	100	192
100	152	100	146
100	152	100	134

## Sheet: Fig.1C
	Suppression ratio(%）
	TregN					TregNLac
1:16	32.6	41.3	43.3	40.7	48.5	38.468	51.212	41.96	47.291	57.715
1:8	39.7	44.9	45.8	50.3	54.3	62.939	48.248	54.864	61.506	62.445
1:4	43.8	45.9	55.2	42.1	50.8	50.37	60.325	65.008	67.945	54.516
1:2	50.8	48.3	61.5	58.2	53.2	62.296	61.962	71.827	77.776	78.952

## Sheet: Fig.1D
FOXP3 MFI
TregN	TregN+Lac
395	533
365	502
434	572

## Sheet: Fig.1E
IL-10 pg/mL
TregN	TregN+Lac
119.26	146.18
126.93	159.8
110.64	147.61

## Sheet: Fig.1F(1)
Basal OCR (pmol/min)
86.0342	96.8	99.5454	115.746
79.7684	91.5622	93.5635	109.087
79.7146	91.3001	94.108	102.016

## Sheet: Fig.1F(2)
Maximal OCR (pmol/min)
222.776	258.132	264.277	282.412
240.289	264.934	267.793	278.9
230.059	248.738	251.839	263.197

## Sheet: Fig.1G
Relative Basal ECAR
TregN	TregN + Lac
1	0.84
1	0.72
1	0.98
1	0.67
1	0.73

## Sheet: Fig.1H
ATP Production Rate (pmol/min/cell)
	glycoATP (Basal)						glycoATP (Lac)						mitoATP (Basal)						mitoATP (Lac)
TregN + 0.8mM Lac	16.42	18.54	19.55	17.17	17.73		16.48	18.66	19.7	17.38	17.88		6.66	4.37	2.93	4.63	5.84		5.97	4.96	6.02	5.63	5.3
TregN + 4mM Lac	15.74	21.59	17.49	18.17	17.79		15.47	20.41	17.12	17.74	15.56		4.43	7.81	6.99	5.97	5.48		5.54	8.08	6.44	6.11	7.73
TregN + 20mM Lac	17.64	18.37	15.31	15.35	14.77		13.6	14.44	12.82	13.03	13.46		1.96	3.84	4.37	5.9	5.24		6.59	7.23	7.08	8.04	9.06

## Sheet: Fig.S2A
	Rel. Exp (normailized to TregM Control)
	TregM					TregMLac
1:2	30.8	33.2	29.8	37.2	34.8	37	33.8	27.3	43.9	39.7
1:4	32.8	35.4	30.8	40.1	36.6	36.4	48.2	45.3	42.1	41
1:8	34.5	51.9	33.6	43.3	40.6	57.3	54.2	53.3	42.4	47.1
1:16	50.8	45.9	56.7	50.9	58.9	65.6	53.7	68.2	54.5	71.3

[truncated: 75 more sheets: Fig.S2B, Fig.S2C, Fig.S2D(1), Fig.S2D(2), Fig.S2E, Fig.S2F, Fig.S3A(1), Fig.S3A(2), Fig.S3A(3), Fig.S3B(1), Fig.S3B(2), Fig.S3B(3), Fig.S4A, Fig.S4C, Fig.S4D, Fig.2A, Fig.2B, Fig.2G, Fig.2H, Fig.2J …]
